# Supplementary material for: Molecular gene signature and prognosis of non-small cell lung cancer
Source: Oncotarget. 2016 Jul 16;7(32):51898–907. doi: 10.18632/oncotarget.10622 (PMC5239522; doi:10.18632/oncotarget.10622)
Supplement: Supplementary file 2 [file oncotarget-07-51898-s002.xlsx]

## Sheet: n=219
gene	Assay ID
MAFK	Hs00537344_s1
ABCC4	Hs00988734_m1
ACTR3	Hs00828586_m1
ADRBK2	Hs01007260_m1
ALDH1A1	Hs00946916_m1
ALDH9A1	Hs00997881_m1
ALX1	Hs00232518_m1
AMFR	Hs00181609_m1
ARHGDIB	Hs00171288_m1
ARL4A	Hs01932504_s1
ASCL1	Hs00269932_m1
ATP13A3	Hs00225950_m1
ATP8A2	Hs00185259_m1
BACE2	Hs00273238_m1
BACH2	Hs00222364_m1
BAT1	Hs00366447_m1
BCAM	Hs00170663_m1
BFSP1	Hs00154183_m1
BTK	Hs00975865_m1
CARHSP1	Hs00183933_m1
CASK	Hs00177620_m1
CCNE1	Hs01026536_m1
CCNE2	Hs00372959_m1
CCR7	Hs99999080_m1
CCT3	Hs00195623_m1
CDC2L5	Hs00243534_m1
CDK2AP2	Hs00739856_g1
CEACAM1	Hs00989783_m1
CHKA	Hs03682798_m1
CIT	Hs01551984_m1
CKAP5	Hs00412118_m1
CLDND1	Hs00219886_m1
CNN3	Hs00156565_m1
COL9A2	Hs00156712_m1
CORO1A	Hs00417165_m1
CRK	Hs00213452_m1
CSH1	Hs01862611_g1
CTF1	Hs00173498_m1
CTSL1	Hs00377632_m1
CUBN	Hs00153607_m1
CXCL12	Hs00930455_m1
CXCL3	Hs00171061_m1
CXCL6	Hs00237017_m1
CYP3A5	Hs01070905_m1
DAXX	Hs00985566_g1
DBP	Hs00609747_m1
DDC	Hs01105042_m1
DDX46	Hs01557619_m1
DKK1	Hs00183740_m1
DPP4	Hs00175218_m1
DTNB	Hs00222461_m1
DTX3	Hs01595350_m1
DUSP4	Hs01027785_m1
E2F1	Hs00153451_m1
E2F4	Hs00608098_m1
EIF3E	Hs00266036_m1
EIF4E2	Hs00601369_g1
ENDOD1	Hs00826684_m1
ERBB2	Hs01001582_m1
ERO1L	Hs00205880_m1
FADD	Hs00538709_m1
FAM91A1	Hs00376452_m1
FIG4	Hs00208113_m1
FOXA1	Hs00270129_m1
FUCA1	Hs00609173_m1
FUT3	Hs00356857_m1
G3BP2	Hs00907696_m1
GABPB2	Hs00417506_m1
GAP43	Hs00967138_m1
GARS	Hs00157653_m1
GINS1	Hs00221421_m1
GNS	Hs00157741_m1
GPC3	Hs00170471_m1
GRAMD4	Hs00411719_m1
GTF2H2;GTF2H2D;GTF2H2C;GTF2H2B	Hs00230979_m1
H2AFZ	Hs01595304_g1
HAT1	Hs00186320_m1
HIF1A	Hs00936368_m1
HIG2	Hs00203383_m1
HLA-DPB1	Hs03045105_m1
HLA-DQB1	Hs03054971_m1
HLF	Hs00171406_m1
HOXB7	Hs00270131_m1
HPN	Hs01056332_m1
HSP90B1	Hs00427665_g1
HSPD1	Hs01036746_g1
HSPG2	Hs01078536_m1
HUWE1	Hs00328354_m1
ICA1	Hs00254577_m1
ICAM1	Hs99999152_m1
IFRD2	Hs00198888_m1
IGHG1	Hs00378340_m1
IGL@	Hs00760769_s1
IL16	Hs00189606_m1
IL8	Hs99999034_m1
INHA	Hs00171410_m1
IRF2	Hs01082884_m1
IRX5	Hs00373920_g1
ITM2A	Hs00191609_m1
KCNA5	Hs00266898_s1
KCNJ12	Hs00266926_s1
KIAA0101	Hs00207134_m1
KIAA1128	Hs00986680_m1
KLHL23;PHOSPHO2	Hs00376354_m1
KLK11	Hs01100849_m1
KRT6B	Hs00745492_s1
LBR	Hs01032700_m1
LGALS8	Hs00374634_m1
C2orf72	Hs00394704_m1
UBXN1	Hs00372211_m1
LPAR1	Hs00173500_m1
MANEA	Hs00226429_m1
MAP1A	Hs00357973_m1
MAP3K12	Hs00178982_m1
MAPRE2	Hs00183921_m1
MARCH6	Hs00195391_m1
MARK1	Hs00793332_m1
MCM4	Hs00381539_m1
MCM6	Hs00195504_m1
MCM7	Hs01097212_m1
MED13L	Hs00392609_m1
MS4A1	Hs00544819_m1
MST1R	Hs00899925_m1
MYH10	Hs00292551_m1
MYLK	Hs00981464_m1
MYOM2	Hs00187676_m1
NACA	Hs01590377_m1
NAP1L1	Hs01590181_g1
NASP	Hs02842437_m1
NFYB	Hs00740186_m1
NGDN	Hs00295675_m1
NKX2-1	Hs00163037_m1
NOL3	Hs00358724_g1
NP	Hs01002926_m1
NUDCD1	Hs00292614_m1
ODC1	Hs00159739_m1
OGFRL1	Hs00226193_m1
P2RY6	Hs00908056_m1
PAFAH1B3	Hs00159868_m1
PAICS	Hs00272390_m1
PAK1	Hs00176815_m1
PBXIP1	Hs00430402_m1
PCSK1	Hs01026107_m1
PDE7A	Hs00300285_m1
PDS5A	Hs00374857_m1
PELI2	Hs00222029_m1
PEX3	Hs00920532_m1
PEX7	Hs00915344_m1
PFN2	Hs00160050_m1
PGAM1	Hs01652468_g1
PGLS	Hs00359986_m1
PLCL2	Hs00392897_m1
PLGLB2	Hs00825230_s1
PLOD2	Hs01118190_m1
PMS2;PMS2CL	Hs00416527_m1
POLR2C	Hs00160308_m1
POLR2J;POLR2J2;POLR2J3	Hs00196523_m1
POU2AF1	Hs01573371_m1
PRKACB	Hs01086758_m1
PTBP2	Hs00221842_m1
PTGES	Hs01115610_m1
PTK7	Hs00177173_m1
PTPN9	Hs00361739_m1
PYGL	Hs00958087_m1
RET	Hs01120032_m1
RFTN1	Hs00412084_m1
RPL27A	Hs00741143_s1
RPL34	Hs00241560_m1
RPS3	Hs02385124_g1
RRM2	Hs01072069_g1
RUNX3	Hs00231709_m1
SCGB3A1	Hs00369360_g1
SCNN1A	Hs00168906_m1
SDCCAG3	Hs00374642_m1
SEC31A	Hs00274601_m1
SELP	Hs00927900_m1
SEPT11	Hs00217342_m1
SEPW1	Hs01071062_m1
SERPINB5	Hs00985285_m1
SF3B1	Hs00202782_m1
SIAH1	Hs02339360_m1
SLC2A1	Hs00892681_m1
SLC7A1	Hs00931450_m1
SMU1	Hs00739861_mH
SPAST	Hs00208952_m1
SPOCK2	Hs00360339_m1
SPRR1B	Hs00824893_m1
SSBP2	Hs01044459_m1
ST8SIA1	Hs00268157_m1
STARD10	Hs00246405_m1
STC1	Hs00174970_m1
STX1A	Hs00270282_m1
TAF3	Hs00404659_m1
TCIRG1	Hs00990751_m1
TDGF1	Hs02339499_g1
TERT	Hs99999022_m1
TFF3	Hs00173625_m1
TLE2	Hs00610086_m1
TOX3	Hs00300355_m1
TRIM29	Hs00232590_m1
TRIO	Hs00179276_m1
TRPC4AP	Hs00367501_m1
TUBB	Hs00742828_s1
UHRF1	Hs01086727_m1
USP37	Hs00326181_m1
VEGFC	Hs01099206_m1
WFDC2	Hs00899484_m1
XBP1	Hs00964360_m1
XRCC6	Hs01922652_g1
ZFP64	Hs00223022_m1
ZMAT2	Hs00291823_m1
ZNF551	Hs00292939_m1
ZWINT	Hs00199952_m1
POU5F1	Hs00999632_g1
RNASE2	Hs00795553_s1
DEPDC1B	Hs00293551_m1
PTPRCAP	Hs00174778_m1
VIP	Hs00175021_m1
CCND2	Hs00153380_m1

## Sheet: control, n=15
gene	Assay ID
ACTB	Hs99999903_m1
ACTB	Hs99999903_m1
B2M	Hs99999907_m1
B2M	Hs99999907_m1
GAPDH	Hs99999905_m1
GAPDH	Hs99999905_m1
GUSB	Hs99999908_m1
GUSB	Hs99999908_m1
HMBS	Hs00609297_m1
HMBS	Hs00609297_m1
HPRT1	Hs99999909_m1
HPRT1	Hs99999909_m1
IPO8	Hs00183533_m1
IPO8	Hs00183533_m1
PGK1	Hs99999906_m1
PGK1	Hs99999906_m1
POLR2A	Hs00172187_m1
POLR2A	Hs00172187_m1
PPIA	Hs99999904_m1
PPIA	Hs99999904_m1
TBP	Hs99999910_m1
TBP	Hs99999910_m1
TFRC	Hs99999911_m1
TFRC	Hs99999911_m1
UBC	Hs00824723_m1
UBC	Hs00824723_m1
YWHAZ	Hs00237047_m1
YWHAZ	Hs00237047_m1
18S	Hs99999901_s1
18S	Hs99999901_s1
18S	Hs99999901_s1
18S	Hs99999901_s1
18S	Hs99999901_s1

## Sheet: delete, n=24
gene	Assay ID		>50% (> 48 patients) undetermined
LOC158381	Hs01389901_m1
ALPPL2	Hs00741068_g1
C3orf45	Hs00414920_m1
CALCA	Hs01100741_m1
CASR	Hs01047795_m1
CCKBR	Hs00374172_m1
CYP3A4	Hs00604506_m1
CYP3A43	Hs00256159_m1
DEFA6	Hs00427001_m1
FEV	Hs00232733_m1
FGF4	Hs00173564_m1
FLJ16124	Hs02341828_m1
FLJ21511	Hs00228221_m1
IGLL1	Hs00252263_m1
IL11	Hs01055414_m1
LCT	Hs00158722_m1
MEP1B	Hs00195535_m1
PDIA2	Hs01005029_m1
PTBP1	Hs00738537_m1
SLC1A7	Hs00198515_m1
SLC26A3	Hs00995363_m1
TBC1D29	Hs00602291_g1
MYCNOS	Hs00171835_m1
C5orf24	Hs01594521_m1
